# Supplementary material for: Efficacy of Transcranial Direct Current Stimulation for Chronic Non-Specific Low Back Pain: A Systematic Review and Meta-Analysis
Source: Healthcare (Basel). 2026 Jun 18;14(12):1764. doi: 10.3390/healthcare14121764 (PMC13300147; doi:10.3390/healthcare14121764)
Supplement: Supplementary file 1 [file healthcare-14-01764-s001.zip]

Archive with 1 entries (1 files):
- healthcare-4205851-supplementary.pdf
